# Supplementary material for: Integrated multi-omics reveals distinct maternal and neonatal gut microbial and metabolic signatures associated with small for gestational age status
Source: Front Microbiol. 2025 Nov 26;16:1668148. doi: 10.3389/fmicb.2025.1668148 (PMC12690562; doi:10.3389/fmicb.2025.1668148)
Supplement: Supplementary file 1 [file Table_1.xls]

## Sheet: SCFAs
Standard curve, precision, LOQ and QC frequence of SCFAs
	Standard curve	Correlation coefficient (r)	Dynamic range	Intra-/inter-day precision RSD (%)	LOQ (μg/mL)	Recovery (%)	QC frequence RSD (%)
Acetate	y=0.0169x + 0.0011	0.9975	0.02-500	11.73/1.85	0.02	97.25	3.56
Propionate	y=0.017x – 0.0001	0.9972	0.02-500	5.28/1.73	0.02	87.81	2.79
Isobutyrate	y=0.0226x + 0.0002	0.999	0.02-500	4.76/1.31	0.02	86.17	2.98
Butyrate	y=0.0542x + 0.0003	0.9979	0.02-500	6.87/1.57	0.02	85.56	2.51
Isovalerate	y=0.0605x + 0.0004	0.9983	0.02-500	6.63/1.35	0.02	85.5	3.78
Valerate	y=0.0608x - 0.0001	0.9958	0.02-500	7.68/5.66	0.02	88.16	3.2
