# Supplementary material for: Integrated multi-omics reveals distinct maternal and neonatal gut microbial and metabolic signatures associated with small for gestational age status
Source: Front Microbiol. 2025 Nov 26;16:1668148. doi: 10.3389/fmicb.2025.1668148 (PMC12690562; doi:10.3389/fmicb.2025.1668148)
Supplement: Supplementary file 2 [file Table_2.xls]

## Sheet: SCFAs
The content of short-chain fatty acids (SCFAs) in the feces (μmol/g wet weight)
	Acetate	Propionate	Butyrate	Isobutyrate	Valerate	Isovalerate
AGA_M01	67.955	20.2668	7.277	1.82121	1.272	1.9611
AGA_M02	48.663	13.229	10.0159	1.282	1.727	1.574
AGA_M03	36.093	18.639	6.833	0.947372	1.617	1.975
AGA_M04	39.542	6.998	8.728	2.316	2.07577	1.331
AGA_M05	31.755	2.521	14.96	1.122	1.196	1.168
AGA_M06	41.033	13.642	15.298	0.942	1.713	2.423
AGA_M07	42.887	9.839	11.491	1.771	2.08344	2.608
AGA_M08	79.8385	9.78	6.235	1.80651	2.56	1.98971
AGA_M09	49.972	10.95	12.1669	1.301	1.115	2.927
AGA_M10	48.326	12.707	7.559	1.801	1.521	2.126
SGA_M01	61.269	19.643	17.956	1.453	2.075	2.168
SGA_M02	44.193	9.582	10.214	1.714	1.309	2.245
SGA_M03	47.433	16.038	11.543	1.5	1.08	1.631
SGA_M04	50.91	17.424	27.42	2.637	2.198	3.02
SGA_M05	34.923	11.148	12.314	1.756	2.62	1.841
SGA_M06	37.108	14.855	10.349	1.365	1.453	3.301
SGA_M07	56.547	24.234	15.105	2.159	2.118	4.971
SGA_M08	49.832	17.619	28.842	2.164	1.978	2.67
SGA_M09	56.174	12.29	18.158	1.46	1.30974	2.93
SGA_M10	50.061	19.643	16.2	2.376	2.028	3.597
AGA_S01	38.1945	0.679506	0.048	0.151363	0.005	0.0305667
AGA_S02	19.596	0.366	0.0890565	0.184	0.025	0.0294771
AGA_S03	32.6763	0.45749	0.039	0.0676962	0.0364153	0.08
AGA_S04	22.214	0.068	0.045	0.114	0.019	0.0274986
AGA_S05	28.29	0.52	0.036	0.152725	0.0894117	0.007
AGA_S06	58.024	0.87576	0.092	0.062	0.026	0.012
AGA_S07	45.202	0.165	0.061	0.087	0.077	0.013
AGA_S08	43.555	0.693065	0.057	0.137436	0.0407116	0.03028
AGA_S09	54.434	0.283	0.048	0.084	0.048	0.019
AGA_S10	30.684	0.674434	0.057	0.087	0.034	0.034
SGA_S01	38.337	0.121	0.043	0.063	0.054	0.011
SGA_S02	27.784	0.124	0.042	0.065	0.087	0.068
SGA_S03	36.485	0.197	0.041	0.078	0.025	0.01
SGA_S04	30.716	0.143	0.047	0.064	0.018	0.024
SGA_S05	92.742	0.152	0.047	0.062	0.052	0.008
SGA_S06	34.964	0.231	0.047	0.067	0.068	0.06
SGA_S07	18.296	0.334	0.047	0.067	0.032	0.031341
SGA_S08	32.481	0.083	0.084	0.062	0.026	0.0412909
SGA_S09	30.305	0.256	0.045	0.071	0.043	0.039
SGA_S10	19.329	0.286	0.048	0.085	0.036	0.058
